# Supplementary material for: Non−Invasive Assessment, Classification, and Prediction of Biophysical Parameters Using Reflectance Hyperspectroscopy
Source: Plants (Basel). 2023 Jul 2;12(13):2526. doi: 10.3390/plants12132526 (PMC10347113; doi:10.3390/plants12132526)
Supplement: Supplementary file 1 [file plants-12-02526-s001.zip]

Archive with 1 entries (1 files):
- plants-2453036-supplementary.pdf
